# Supplementary material for: Lymphocyte Exhaustion in AML Patients and Impacts of HMA/Venetoclax or Intensive Chemotherapy on Their Biology
Source: Cancers (Basel). 2022 Jul 10;14(14):3352. doi: 10.3390/cancers14143352 (PMC9320805; doi:10.3390/cancers14143352)
Supplement: Supplementary file 1 [file cancers-14-03352-s001.zip]

Archive with 1 entries (1 files):
- cancers-1730050-supplementary.pdf
